# Supplementary material for: Prioritizing Gene Cascading Paths to Model Colorectal Cancer Through Engineered Organoids
Source: Front Bioeng Biotechnol. 2020 Feb 4;8:12. doi: 10.3389/fbioe.2020.00012 (PMC7010597; doi:10.3389/fbioe.2020.00012)
Supplement: Supplementary file 1 [file Table_1.XLS]

## Sheet: Sheet1
Pathway	A-organoid	AK-organoid	AS-organoid	AKST-organoid	AKSTP-organoid	Normal
hsa00010	0	0	0	0.115976	0.322293	0
hsa00020	0	0	0	0	0	0
hsa00030	0	0	0	0.031	0.0694699	0.00978947
hsa00040	0.00922314	0.209644	0.788024	0.876552	0.602286	0
hsa00051	0	0	0	0.103595	0.635092	0.343646
hsa00052	0	0.00652632	0.00408791	0.16275	0.358165	0
hsa00053	0.760626	0.795424	0.237907	0.53475	0.50109	0
hsa00061	0.00166071	0.921593	0.0833793	0.491571	0.490872	0.0134783
hsa00062	0.00922314	0.0503294	0.0477798	0.169091	0.0130526	0.257627
hsa00071	0.00317949	0	0.00216279	0.27362	0.05208	0
hsa00072	0.838011	0.799474	0.864793	0.637539	0.818616	0
hsa00100	0	0.044175	0	0.0214615	0.126067	0
hsa00120	0.760626	0.951344	0.30819	0.988	0.7812	0.714576
hsa00130	0.360077	0.282	0.919492	0.755553	0.178485	0.579257
hsa00140	0	0.0640667	0	0.160277	0.0152459	0
hsa00220	0	0.0239143	0	0.0288621	0.592543	0.0868816
hsa00230	0	0.186	0.369362	0.27362	0.0107308	0.0109412
hsa00232	0	0.33591	0.944547	0.169091	0.0366761	0
hsa00240	0	0.0166567	0.984	0	0	0
hsa00250	0	0.0405385	0	0.126138	0.361328	0.00155
hsa00260	0.00922314	0.708906	0.579057	0.0636986	0.0130526	0.499669
hsa00270	0	0	0	0	0.0197273	0.0661611
hsa00280	0.00166071	0	0.0295514	0.184194	0.15434	0
hsa00300	0	0.0261972	0.0263208	0.115976	0.987	0.423234
hsa00310	0	0.00652632	0.00216279	0.0457846	0	0.870398
hsa00330	0	0.00350943	0.00216279	0.0288621	0.530647	0.07564
hsa00340	0.016368	0.0577241	0.0808696	0.355762	0.980077	0
hsa00350	0.00166071	0.298772	0.825105	0.57711	0	0
hsa00360	0.479926	0.0685263	0.0937686	0.17495	0.466431	0
hsa00380	0.760626	0.0405385	0.539275	0.617919	0.16299	0
hsa00400	0.0434453	0.544539	0.135	0.248579	0.84769	0.383273
hsa00410	0.702667	0.470617	0.565247	0.491571	0.943508	0.004464
hsa00430	0.0347015	0.900409	0.85904	0.82976	0.138	0.575202
hsa00450	0.0775	0.966	0.944547	0.491571	0.576734	0.343472
hsa00471	0	0.837	0.507041	0.0636986	0.859193	0.423234
hsa00480	0	0	0.00216279	0.0558	0.00729412	0.0527838
hsa00500	0.971222	0.710287	0.984	0.385078	0.246873	0
hsa00510	0	0	0	0	0	0.0134783
hsa00512	0.00166071	0.528437	0.919492	0.682	0.4185	0.00845455
hsa00520	0	0	0	0	0.0130526	0.0182098
hsa00524	0.00166071	0.0685263	0.0842564	0.355762	0.987	0.798034
hsa00531	0.0203438	0.0646957	0.0866949	0.0189796	0	0.992
hsa00532	0.0105854	0.0591818	0.771679	0.250255	0.442299	0.0109412
hsa00534	0.760626	0.346204	0.270545	0.73935	0.987	0.243321
hsa00561	0	0.0476341	0.130049	0.956426	0.467818	0
hsa00562	0	0.436583	0.00216279	0.222849	0.594936	0
hsa00563	0.139821	0.10497	0.56048	0.795667	0.271459	0.463893
hsa00564	0.0203438	0.128636	0.196172	0.453896	0.186	0.00155
hsa00565	0.0434453	0.605104	0.326504	0.428794	0.692012	0
hsa00590	0	0.0239143	0.0647679	0.169091	0.0603896	0
hsa00591	0	0.00350943	0.01488	0.00465	0.00404348	0.0159429
hsa00592	0	0.398763	0.10977	0.0442857	0.191525	0.00726563
hsa00600	0.974	0.0685263	0.0636757	0.140022	0.0452432	0
hsa00601	0.489534	0.205241	0.0182353	0.937154	0.783158	0
hsa00603	0.0681127	0.951344	0.954527	0.839214	0.6045	0.509053
hsa00604	0.835978	0.222893	0.5859	0.620821	0.240396	0.0159429
hsa00620	0	0.00350943	0	0.0189796	0	0
hsa00630	0	0	0	0.0868	0.16299	0.00155
hsa00640	0	0.350435	0.536635	0.115976	0.532204	0
hsa00650	0.0216279	0.406298	0.565247	0.937154	0.736012	0
hsa00670	0.539964	0.318046	0.417524	0.9765	0.839688	0
hsa00730	0.62594	0.749706	0.737277	0.797632	0.6603	0.948295
hsa00740	0.0562014	0.0459259	0.579057	0.60827	0.779219	0.0875294
hsa00750	0.464415	0.109096	0.268351	0.656471	0.178408	0
hsa00760	0.760626	0.254607	0.984	0.911296	0.606685	0.0230897
hsa00770	0	0.966	0.623043	0.911296	0.641882	0.00845455
hsa00780	0.0281818	0.951344	0.954527	0.4712	0.461395	0.760719
hsa00785	0.0347015	0.0789091	0	0.153652	0.653925	0.834933
hsa00790	0.760626	0.774072	0.306353	0.911296	0.61504	0.99133
hsa00830	0	0.0646957	0.00408791	0.0457846	0	0
hsa00860	0.795381	0.749706	0.639659	0.69338	0.748509	0
hsa00900	0	0.300462	0.01488	0.137386	0.467818	0.0109412
hsa00910	0.0177143	0.0540698	0.482317	0.222849	0	0
hsa00920	0	0	0.008	0	0.0323478	0
hsa00970	0	0.0147619	0	0.00845455	0.0538421	0
hsa00980	0	0.209644	0	0.16275	0.131413	0
hsa00982	0	0.10835	0	0.031	0	0
hsa00983	0.326104	0.298772	0.825105	0.60827	0.333846	0
hsa03320	0.760626	0.40972	0	0.263897	0.301842	0
hsa03460	0.0606809	0.00350943	0	0.115976	0.858789	0
hsa04010	0	0.112302	0	0.033541	0.69463	0
hsa04012	0	0	0	0	0	0
hsa04014	0	0.0326757	0	0.682	0.745134	0
hsa04015	0	0	0	0.036	0.0694699	0
hsa04020	0	0.951344	0.816212	0.254089	0.282321	0
hsa04022	0	0.157255	0	0.115976	0.0197273	0
hsa04024	0.0571286	0.667481	0.0625636	0.820655	0.987	0
hsa04060	0	0	0	0.00845455	0	0
hsa04062	0	0.0405385	0	0	0.234288	0
hsa04064	0.0498696	0.46877	0.0165743	0.116791	0.653925	0.003
hsa04066	0	0	0	0	0.00404348	0
hsa04068	0	0.00962069	0	0.0881053	0	0
hsa04070	0	0.0493012	0	0.0602535	0.313774	0
hsa04071	0	0.0147619	0	0.0124	0.00404348	0
hsa04072	0	0	0	0.0804324	0.022209	0
hsa04110	0	0.291648	0	0	0	0
hsa04114	0	0.00350943	0	0.00465	0	0.0170282
hsa04115	0	0.109829	0.0216699	0.153652	0.0152459	0
hsa04122	0	0.0166567	0.16681	0.261717	0.0865116	0.668966
hsa04130	0	0	0.287328	0.00465	0	0.129134
hsa04140	0.467888	0.605104	0.919492	0.528084	0.93	0.003
hsa04141	0	0	0	0	0	0.0493469
hsa04144	0	0	0	0	0	0
hsa04150	0	0	0	0.0214615	0	0.127577
hsa04151	0	0	0	0	0.00404348	0.003
hsa04152	0	0.044175	0	0.00465	0	0
hsa04210	0	0	0	0.00465	0.0152459	0
hsa04260	0	0	0	0	0	0
hsa04261	0	0.336178	0.00606522	0.146733	0.16299	0
hsa04270	0	0.00652632	0.00978947	0.26639	0.0831529	0
hsa04310	0.015	0.966	0	0.911296	0.540478	0.00845455
hsa04320	0.00317949	0.406298	0.0658407	0.528084	0.0366761	0.0170282
hsa04330	0	0.0147619	0	0.0265714	0	0.00590476
hsa04340	0.0413333	0.346204	0.62	0.16926	0.653925	0.523395
hsa04350	0.374369	0.319864	0.0115052	0.491571	0.0197273	0.501106
hsa04360	0	0.174375	0	0.2805	0.240606	0
hsa04370	0	0.00652632	0	0.0189796	0	0.00845455
hsa04380	0	0.0716875	0.00216279	0.00845455	0.240606	0
hsa04390	0.00166071	0.273707	0	0.250255	0.00729412	0
hsa04510	0	0	0	0	0	0
hsa04512	0	0	0	0	0	0
hsa04514	0.520573	0.03968	0.00408791	0.00465	0.240606	0
hsa04520	0	0	0	0	0	0.181291
hsa04530	0	0	0	0	0.00404348	0
hsa04540	0	0.142944	0	0.424938	0.338898	0
hsa04550	0.16689	0.0284167	0.575771	0.385078	0.879559	0.277852
hsa04610	0.671788	0.749706	0.754024	0.194942	0.0152459	0
hsa04611	0	0	0	0	0	0
hsa04612	0	0	0	0	0	0
hsa04614	0.767767	0.941494	0.565247	0.983286	0.126725	0.003
hsa04620	0.0754406	0.198939	0.0396111	0.0479091	0.0635696	0.0763709
hsa04621	0.00317949	0.218824	0	0.0558	0.339176	0.880945
hsa04622	0.574807	0.653962	0.196172	0.528084	0.3534	0.253425
hsa04623	0.241297	0.299907	0.575771	0.0547059	0.237371	0.0420411
hsa04630	0	0.752964	0.672982	0.848421	0.635092	0
hsa04650	0.406139	0.162541	0.0868	0.673948	0.602286	0
hsa04660	0	0.072866	0	0.0241111	0.0197273	0
hsa04662	0	0.0166567	0	0.0189796	0.00729412	0
hsa04664	0	0.157255	0.00216279	0.262017	0.00729412	0
hsa04666	0	0	0	0	0	0
hsa04668	0	0	0	0	0.0694699	0.977511
hsa04670	0	0	0	0	0	0
hsa04672	0.00166071	0.750805	0.956426	0.0265714	0.749569	0
hsa04710	0.0255573	0.627154	0.0263208	0.2805	0.0439167	0.00726563
hsa04713	0.315338	0.82943	0.406056	0.848421	0.653925	0
hsa04720	0	0	0	0	0.00729412	0
hsa04721	0	0	0	0	0.38561	0.0954156
hsa04722	0	0	0	0	0	0
hsa04723	0.3255	0.751891	0.3627	0.450909	0.123303	0
hsa04724	0.626643	0.299907	0.311348	0.250255	0.0694699	0
hsa04725	0.28892	0.407366	0.5748	0.820655	0.227534	0
hsa04726	0.00472881	0.0166567	0.512449	0.0917922	0	0
hsa04727	0.643846	0.836462	0.954527	0.700717	0.0730714	0
hsa04728	0	0.0305753	0.00216279	0.491571	0.653925	0
hsa04730	0	0.105765	0.00408791	0.263897	0.449016	0
hsa04740	0	0	0	0	0	0.1164
hsa04742	0	0.0789091	0.00408791	0.0547059	0.0452432	0
hsa04744	0	0.335639	0.565247	0.277475	0.425143	0.579257
hsa04750	0.465	0.6156	0.0250385	0.876552	0.602286	0
hsa04810	0	0	0	0	0	0
hsa04910	0	0	0	0	0	0
hsa04911	0.838011	0.778118	0.278301	0.620821	0.974188	0
hsa04912	0	0	0	0.0214615	0	0
hsa04913	0	0.195789	0.300356	0.16	0.062	0
hsa04914	0	0.222893	0.00978947	0.102538	0.00404348	0.019375
hsa04915	0	0	0	0	0.0130526	0
hsa04916	0.0255573	0.46877	0.00216279	0.828036	0.779219	0
hsa04917	0	0.0147619	0	0.0241111	0.0130526	0
hsa04918	0	0.00350943	0	0.180529	0.103568	0
hsa04919	0	0	0	0	0	0
hsa04920	0	0	0	0.00845455	0	0
hsa04921	0.00317949	0.0640667	0	0.254089	0.0246176	0
hsa04922	0	0	0	0.00465	0	0
hsa04923	0.760626	0.0503294	0.482317	0.937154	0.297929	0
hsa04924	0.342	0.898114	0.611143	0.453113	0.530647	0
hsa04925	0.00166071	0.51584	0.0115052	0.848421	0.602286	0
hsa04960	0	0.10497	0	0.27362	0.0876552	0
hsa04961	0	0	0	0.00465	0.018	0
hsa04962	0	0	0	0	0	0
hsa04964	0	0.0126102	0	0.104625	0.602286	0
hsa04970	0.186	0.46877	0.250385	0.876552	0.749569	0
hsa04971	0	0.0191471	0	0.406605	0.602286	0
hsa04972	0.0105854	0.46877	0.0685263	0.537476	0.653925	0
hsa04973	0.00317949	0.778118	0.16681	0.685949	0.966167	0.00155
hsa04976	0.242174	0.951344	0.0868	0.911296	0.204235	0
hsa04978	0.326104	0	0.01488	0.262017	0.425143	0
