# Supplementary material for: Prioritizing Gene Cascading Paths to Model Colorectal Cancer Through Engineered Organoids
Source: Front Bioeng Biotechnol. 2020 Feb 4;8:12. doi: 10.3389/fbioe.2020.00012 (PMC7010597; doi:10.3389/fbioe.2020.00012)
Supplement: Supplementary file 2 [file Table_2.XLS]

## Sheet: A-organoid
The potential subsequent key genes identified for A-organoids
Gene	Pvalue	FDR
PIK3CA	1.47e-20	2.53e-18
PIK3CG	2.55e-15	2.19e-13
TIAM1	1.97e-10	1.13e-08
CCDC88A	6.59e-10	2.83e-08
DLC1	4.39e-09	1.51e-07
KRAS	1.06e-07	3.05e-06
DSCAM	1.79e-06	4.39e-05
CRIPAK	2.27e-06	4.88e-05
MUC4	4.9e-06	8.78e-05
RYR3	5.11e-06	8.78e-05
RYR1	7.55e-06	0.000118056
OPRD1	3.28e-05	0.000470578
PHIP	4.37e-05	0.000577859
DYSF	5.51e-05	0.000636674
PKHD1	5.55e-05	0.000636674
LRRC7	7.09e-05	0.000761806
ERBB4	0.00010999	0.00111284
PPM1E	0.000156699	0.00149735
GNAS	0.00034227	0.00309844
NEFH	0.000447705	0.00385026
CACNA1B	0.000483447	0.00395966
MYH2	0.000601146	0.00456101
AHNAK	0.000609903	0.00456101
COL11A1	0.000683998	0.00490199
CACNA1S	0.000948012	0.00652232
DOCK2	0.00225649	0.0149275
TNS1	0.00236398	0.0150594
TNXB	0.0025092	0.0154136
LATS2	0.00329817	0.0195616
SYNE2	0.00391338	0.0224367
CACNA1H	0.00466794	0.0258995
KCNQ3	0.0069235	0.0364098
NRG1	0.0069856	0.0364098

## Sheet: AS-organoids
The potential subsequent key genes identified for AS-organoids
Gene	Pvalue	FDR
PIK3CA	7.45e-21	2.88e-18
THOC5	8.48e-18	1.64e-15
IRS2	1.1e-13	1.41e-11
WASF3	2.01e-12	1.94e-10
GRIN2B	7.51e-12	5.8e-10
MTUS1	1.03e-09	6.61e-08
CCDC88A	1.2e-09	6.61e-08
BANK1	1.93e-09	9.32e-08
MYLK	3.23e-09	1.39e-07
SLC8A1	4.67e-09	1.8e-07
KRAS	6.09e-09	2.14e-07
MTOR	8.83e-09	2.68e-07
DLC1	9.01e-09	2.68e-07
MAP2K6	1.36e-08	3.76e-07
KDR	2.19e-08	5.63e-07
TSHR	5.22e-08	1.26e-06
TNK1	6.07e-08	1.38e-06
ITPR1	1.69e-07	3.63e-06
GCNT1	2.28e-07	4.63e-06
CHUK	3.68e-07	7.1e-06
PTPN5	5.03e-07	9.24e-06
MUC4	9.14e-07	1.6e-05
ITPKB	2.82e-06	4.73e-05
GSK3B	3.39e-06	5.45e-05
RYR3	4.64e-06	7.16e-05
RYR1	5.03e-06	7.47e-05
LIFR	6.02e-06	8.61e-05
RASGRF1	7.88e-06	0.00010868
PTPN11	8.6e-06	0.000114521
GRM1	1.15e-05	0.000138662
DUSP5	1.15e-05	0.000138662
GAA	1.15e-05	0.000138662
PKHD1	1.36e-05	0.000158579
NRG3	1.48e-05	0.000167504
OPRD1	2.05e-05	0.0002257
IL2RG	2.36e-05	0.000253212
LRRC7	2.46e-05	0.000256352
EPB41L1	5.31e-05	0.000539152
GAD2	5.55e-05	0.000549053
GRIN2A	7.06e-05	0.000681528
PPM1E	8.13e-05	0.000761623
MAGEA12	8.29e-05	0.000761623
VAV1	0.000104948	0.000942091
VPRBP	0.000129774	0.00113847
NEFH	0.000133638	0.00114632
TRPC4	0.000138097	0.00115881
DOCK2	0.00014718	0.00120875
TRPV6	0.000154603	0.00124327
ITGB2	0.000163191	0.00126234
POU4F2	0.000163515	0.00126234
SOS2	0.000172883	0.00130849
ATRNL1	0.000193775	0.00143841
ABCB1	0.000243215	0.00177134
PPRC1	0.000282633	0.0020203
AMPD1	0.000315999	0.00217814
MYH2	0.000315999	0.00217814
ROS1	0.000402224	0.00272383
STRADB	0.000434019	0.00288847
CACNA1B	0.000487851	0.00313894
PLXNA1	0.000487918	0.00313894
CD163	0.000499292	0.00315945
PLA2G7	0.000508866	0.0031681
GP6	0.000544952	0.00333891
CTNNA3	0.000582335	0.00345817
IGF2BP1	0.000582335	0.00345817
MCF2	0.000610429	0.00357009
PTEN	0.000764648	0.00440529
LATS2	0.000865897	0.00491524
SLC4A2	0.00106003	0.00593002
ASAP1	0.0011574	0.00638223
EPS8L1	0.00125716	0.0068347
ATP6V0A4	0.00156978	0.00841578
CACNA1S	0.00172753	0.00913463
PLEKHG2	0.00175131	0.00913523
BCL9	0.002021	0.0104014
SYNE2	0.00265964	0.0135082
ELMO1	0.00294538	0.0145527
PBRM1	0.0029741	0.0145527
SCN10A	0.0029784	0.0145527
GNAS	0.00303761	0.0146565
GLUD2	0.00319359	0.0152189
KCNQ3	0.0046856	0.0217908
KCNQ4	0.0046856	0.0217908
ITGA6	0.00506626	0.0232807
KCNQ5	0.00525595	0.0238682
CLCA1	0.00756047	0.0339342
ATAD2	0.00802306	0.0355966
MPP2	0.00957638	0.0420055
IL1RAPL1	0.0110753	0.0480347

## Sheet: AK-organoids
The potential subsequent key genes identified for AK-organoids
Gene	Pvalue	FDR
PIK3CA	7.34e-12	3.12e-09
PIK3CG	9.11e-10	1.94e-07
WASF3	1.56e-09	2.22e-07
IRS1	3.39e-09	3.61e-07
IRS2	7.87e-08	6.71e-06
AKD1	3.3e-07	2.34e-05
PDGFRA	7.35e-07	4.47e-05
MTOR	2.61e-06	0.000131825
PPM1E	2.79e-06	0.000131825
IRS4	4.22e-06	0.000179737
INSRR	4.93e-06	0.000190771
KDR	6.27e-06	0.000222556
IL31RA	1.68e-05	0.000549979
CCDC88A	1.93e-05	0.000586462
MUC4	5.17e-05	0.00146771
TYRO3	7.21e-05	0.00191015
RAF1	7.62e-05	0.00191015
DLC1	8.64e-05	0.00204545
CDH2	0.000149732	0.00335715
NSMAF	0.000176839	0.00376667
TIAM1	0.000204052	0.00413934
MYO18B	0.000229993	0.0044535
GRM5	0.00026172	0.00484751
GRM1	0.000316408	0.00561624
SOS1	0.000344278	0.0058665
GAA	0.000370904	0.00589956
C14orf4	0.000373916	0.00589956
ABCB1	0.000465981	0.00697224
EHBP1	0.000474636	0.00697224
RET	0.000541258	0.00722791
GRIA4	0.000541825	0.00722791
PKHD1	0.000542942	0.00722791
PCDH18	0.000571471	0.00737717
LIFR	0.000781928	0.0097971
RYR1	0.00082184	0.0099134
PLCG2	0.000855477	0.0099134
RYR3	0.000861023	0.0099134
PRKCI	0.00125176	0.0140329
SYNGAP1	0.00146624	0.0160158
DSCAM	0.00155531	0.0163328
TNS1	0.00157193	0.0163328
RASGRF1	0.00178969	0.0181526
CRIPAK	0.001966	0.0194771
NEFH	0.00218243	0.0211299
PTPN13	0.00296997	0.0281157
MYLK	0.00305382	0.0282811
POU4F2	0.00442542	0.0399664
DOCK2	0.00450325	0.0399664
PPRC1	0.00467877	0.0406767
ICAM5	0.0048499	0.0413211
PKD2L1	0.00508836	0.0425027
TNXB	0.00518995	0.0425176
COL11A1	0.00549748	0.0431623
MYH2	0.00557842	0.0431623
AMPD1	0.00557842	0.0431623
AKAP12	0.00567391	0.0431623

## Sheet: AKSTP-organoids
The potential subsequent key genes identified for AKSTP-organoids
Gene	Pvalue	FDR
PKHD1	0.00404713	0.133555
AMPD1	0.00890264	0.146893
BCL9	0.0144355	0.15879
NEFH	0.0229765	0.189556
GRIN2A	0.0312826	0.206465
PTEN	0.0381304	0.209717

## Sheet: AKST-organoids
The potential subsequent key genes identified for AKST-organoids
Gene	Pvalue	FDR
PIK3CA	6.23e-10	2.43e-08
PKHD1	0.00026671	0.00520084
AMPD1	0.00417844	0.0419359
NEFH	0.00430112	0.0419359
