# Supplementary material for: Prioritizing Gene Cascading Paths to Model Colorectal Cancer Through Engineered Organoids
Source: Front Bioeng Biotechnol. 2020 Feb 4;8:12. doi: 10.3389/fbioe.2020.00012 (PMC7010597; doi:10.3389/fbioe.2020.00012)
Supplement: Supplementary file 3 [file Table_3.XLS]

## Sheet: functional enrichment
Term	Count	%	PValue	Genes	List Total	Pop Hits	Pop Total	Fold Enrichment	Bonferroni	Benjamini	FDR
GO:0000165~MAPK cascade	10	18.5185	9.49358e-08	IRS2, RET, RASGRF1, SOS1, PDGFRA, POU4F2, RAF1, SYNGAP1, IRS1, IL31RA	53	261	16787	12.1355	5.99027e-05	5.99027e-05	0.000141179
GO:0035023~regulation of Rho protein signal transduction	6	11.1111	5.33601e-06	DLC1, TIAM1, RASGRF1, SOS1, RAF1, CDH2	53	82	16787	23.1758	0.00336137	0.0016821	0.00793492
GO:0048015~phosphatidylinositol-mediated signaling	6	11.1111	1.96122e-05	PIK3CG, IRS2, PDGFRA, PIK3CA, MTOR, IRS1	53	107	16787	17.7609	0.0122992	0.00411665	0.0291615
GO:0014066~regulation of phosphatidylinositol 3-kinase signaling	5	9.25926	9.85741e-05	IRS2, PDGFRA, PIK3CA, PTPN13, IRS1	53	78	16787	20.3036	0.0603082	0.0154305	0.14649
GO:0046854~phosphatidylinositol phosphorylation	5	9.25926	0.000203184	PIK3CG, IRS2, PDGFRA, PIK3CA, IRS1	53	94	16787	16.8477	0.120342	0.0253184	0.30173
GO:0030335~positive regulation of cell migration	6	11.1111	0.000283339	IRS2, RET, TIAM1, PDGFRA, MYLK, KDR	53	188	16787	10.1086	0.163737	0.0293623	0.420528
GO:0043547~positive regulation of GTPase activity	9	16.6667	0.000315615	DLC1, DOCK2, IRS2, RET, RASGRF1, SOS1, PDGFRA, SYNGAP1, IRS1	53	564	16787	5.0543	0.180601	0.0280539	0.468327
GO:0030168~platelet activation	5	9.25926	0.000453744	PIK3CG, TYRO3, PLCG2, RAF1, PIK3CA	53	116	16787	13.6524	0.249021	0.035164	0.672645
GO:0036092~phosphatidylinositol-3-phosphate biosynthetic process	4	7.40741	0.000467083	PIK3CG, IRS2, PIK3CA, IRS1	53	49	16787	25.856	0.255318	0.0322247	0.692356
GO:0008284~positive regulation of cell proliferation	8	14.8148	0.000665425	IRS2, TIAM1, PKHD1, PDGFRA, LIFR, IRS1, KDR, IL31RA	53	481	16787	5.26796	0.342968	0.0411324	0.985002
GO:0007165~signal transduction	12	22.2222	0.000728229	IRS4, DLC1, TYRO3, IRS2, RET, RASGRF1, SOS1, RAF1, MTOR, SYNGAP1, NSMAF, IRS1	53	1163	16787	3.26813	0.368514	0.040928	1.0775

## Sheet: pathway enrichment
Term	Count	%	PValue	Genes	List Total	Pop Hits	Pop Total	Fold Enrichment	Bonferroni	Benjamini	FDR
GO:0000165~MAPK cascade	10	18.5185	9.49358e-08	IRS2, RET, RASGRF1, SOS1, PDGFRA, POU4F2, RAF1, SYNGAP1, IRS1, IL31RA	53	261	16787	12.1355	5.99027e-05	5.99027e-05	0.000141179
GO:0035023~regulation of Rho protein signal transduction	6	11.1111	5.33601e-06	DLC1, TIAM1, RASGRF1, SOS1, RAF1, CDH2	53	82	16787	23.1758	0.00336137	0.0016821	0.00793492
GO:0048015~phosphatidylinositol-mediated signaling	6	11.1111	1.96122e-05	PIK3CG, IRS2, PDGFRA, PIK3CA, MTOR, IRS1	53	107	16787	17.7609	0.0122992	0.00411665	0.0291615
GO:0014066~regulation of phosphatidylinositol 3-kinase signaling	5	9.25926	9.85741e-05	IRS2, PDGFRA, PIK3CA, PTPN13, IRS1	53	78	16787	20.3036	0.0603082	0.0154305	0.14649
GO:0046854~phosphatidylinositol phosphorylation	5	9.25926	0.000203184	PIK3CG, IRS2, PDGFRA, PIK3CA, IRS1	53	94	16787	16.8477	0.120342	0.0253184	0.30173
GO:0030335~positive regulation of cell migration	6	11.1111	0.000283339	IRS2, RET, TIAM1, PDGFRA, MYLK, KDR	53	188	16787	10.1086	0.163737	0.0293623	0.420528
GO:0043547~positive regulation of GTPase activity	9	16.6667	0.000315615	DLC1, DOCK2, IRS2, RET, RASGRF1, SOS1, PDGFRA, SYNGAP1, IRS1	53	564	16787	5.0543	0.180601	0.0280539	0.468327
GO:0030168~platelet activation	5	9.25926	0.000453744	PIK3CG, TYRO3, PLCG2, RAF1, PIK3CA	53	116	16787	13.6524	0.249021	0.035164	0.672645
GO:0036092~phosphatidylinositol-3-phosphate biosynthetic process	4	7.40741	0.000467083	PIK3CG, IRS2, PIK3CA, IRS1	53	49	16787	25.856	0.255318	0.0322247	0.692356
GO:0008284~positive regulation of cell proliferation	8	14.8148	0.000665425	IRS2, TIAM1, PKHD1, PDGFRA, LIFR, IRS1, KDR, IL31RA	53	481	16787	5.26796	0.342968	0.0411324	0.985002
GO:0007165~signal transduction	12	22.2222	0.000728229	IRS4, DLC1, TYRO3, IRS2, RET, RASGRF1, SOS1, RAF1, MTOR, SYNGAP1, NSMAF, IRS1	53	1163	16787	3.26813	0.368514	0.040928	1.0775
